# Supplementary material for: Antimicrobial Activity of Grapefruit Seed Extract on Edible Mushrooms Contaminations: Efficacy in Preventing Pseudomonas spp. in Pleurotus eryngii
Source: Foods. 2024 Apr 11;13(8):1161. doi: 10.3390/foods13081161 (PMC11049546; doi:10.3390/foods13081161)
Supplement: Supplementary file 1 [file foods-13-01161-s001.zip]

Archive with 1 entries (1 files):
- foods-2908433-supplementary.pdf
